# Supplementary material for: Ductile Copolyesters Prepared Using Succinic Acid, 1,4-Butanediol, and Bis(2-hydroxyethyl) Terephthalate with Minimizing Generation of Tetrahydrofuran
Source: Polymers (Basel). 2024 Feb 14;16(4):519. doi: 10.3390/polym16040519 (PMC10891720; doi:10.3390/polym16040519)
Supplement: Supplementary file 1 [file polymers-16-00519-s001.zip]

Archive with 1 entries (1 files):
- polymers-2846826-supplementary.pdf
